# Supplementary material for: Optimization of Phenolic-Enriched Extracts from Olive Leaves via Ball Milling-Assisted Extraction Using Response Surface Methodology
Source: Molecules. 2024 Aug 2;29(15):3658. doi: 10.3390/molecules29153658 (PMC11314388; doi:10.3390/molecules29153658)
Supplement: Supplementary file 1 [file molecules-29-03658-s001.zip]

Archive with 1 entries (1 files):
- molecules-3088400-supplementary.pdf
